# Supplementary material for: Asymmetric and symmetric protein arginine methylation in methionine-addicted human cancer cells
Source: PLoS One. 2023 Dec 22;18(12):e0296291. doi: 10.1371/journal.pone.0296291 (PMC10745221; doi:10.1371/journal.pone.0296291)
Supplement: S1 File — (XLSX) [file pone.0296291.s007.xlsx]

## Sheet: Parent Experiment 1
	143B-P 72h
	rMETase		1.6	0.8	0.4	0.2	0.1	0.05	0.025	0	blank
	raw data		0.148	0.166	0.383	0.735	0.799	0.86	0.873	0.921	0.143
			0.143	0.151	0.348	0.666	0.806	0.881	0.815	0.867
			0.148	0.162	0.321	0.715	0.835	0.88	0.913	0.888
	blank subtracted		0.005	0.023	0.24	0.592	0.656	0.717	0.73	0.778	0.143
			0	0.008	0.205	0.523	0.663	0.738	0.672	0.724
			0.005	0.019	0.178	0.572	0.692	0.737	0.77	0.745
	average		0.00333333	0.0166667	0.207667	0.562333	0.670333	0.730667	0.724	0.749
	percentage		0.00667557	0.0307076	0.320427	0.790387	0.875834	0.957276	0.974633	1.03872
			0	0.0106809	0.273698	0.698264	0.88518	0.985314	0.897196	0.966622
			0.00667557	0.0253672	0.23765	0.763685	0.923899	0.983979	1.02804	0.99466
	percentage(100%)		0.667557	3.07076	32.0427	79.0387	87.5834	95.7276	97.4633	103.872
			0	1.06809	27.3698	69.8264	88.518	98.5314	89.7196	96.6622
			0.667557	2.53672	23.765	76.3685	92.3899	98.3979	102.804	99.466
	sd		0.314689	0.846742	3.38872	3.87004	2.08076	1.29138	5.37152	2.96744
										0.0296744
	IC50			0.289363
	a			97.3162
	b			2.91909
	c			0.29805
	d			-1.58335
	Standard deviation: 3.60630
	R^2: 0.99258
	Parameters:
		97.3162
		2.91909
		0.29805
		-1.58335

## Sheet: Revertant Experiment 1
	143B-R 72h
	rMETase		1.6	0.8	0.4	0.2	0.1	0.05	0.025	0	blank
	raw data		0.189	0.224	0.382	0.568	0.598	0.57	0.592	0.58	0.143
			0.182	0.211	0.381	0.606	0.574	0.62	0.56	0.473
			0.182	0.221	0.417	0.595	0.605	0.538	0.612	0.538
	blank subtracted		0.046	0.081	0.239	0.425	0.455	0.427	0.449	0.437	0.143
			0.039	0.068	0.238	0.463	0.431	0.477	0.417	0.33
			0.039	0.078	0.274	0.452	0.462	0.395	0.469	0.395
	average		0.0413333	0.0756667	0.250333	0.446667	0.449333	0.433	0.445	0.387333
	percentage		0.118761	0.209122	0.61704	1.09725	1.1747	1.10241	1.15921	1.12823
			0.100688	0.175559	0.614458	1.19535	1.11274	1.2315	1.07659	0.851979
			0.100688	0.201377	0.707401	1.16695	1.19277	1.01979	1.21084	1.01979
	percentage(100%)		11.8761	20.9122	61.704	109.725	117.47	110.241	115.921	112.823
			10.0688	17.5559	61.4458	119.535	111.274	123.15	107.659	85.1979
			10.0688	20.1377	70.7401	116.695	119.277	101.979	121.084	101.979
	sd		0.851936	1.43488	4.32182	4.12183	3.42725	8.71191	5.52922	11.3643
										0.113643
	IC50			0.43969
	a			111.746
	b			6.64946
	c			0.40457
	d			14.5013
	Standard deviation: 8.09721
	R^2: 0.96444
	Parameters:
		111.746
		6.64946
		0.40457
		14.5013

## Sheet: Parent Experiment 2
	143B-P 72h
	rMETase		1.6	0.8	0.4	0.2	0.1	0.05	0.025	0	blank
	raw data		0.145	0.173	0.416	0.691	0.802	0.89	0.888	0.912	0.142
			0.145	0.159	0.334	0.72	0.845	0.846	0.866	0.878
			0.144	0.159	0.34	0.718	0.852	0.859	0.895	0.905
	blank subtracted		0.003	0.031	0.274	0.549	0.66	0.748	0.746	0.77	0.142
			0.003	0.017	0.192	0.578	0.703	0.704	0.724	0.736
			0.002	0.017	0.198	0.576	0.71	0.717	0.753	0.763
	average		0.00266667	0.0216667	0.221333	0.567667	0.691	0.723	0.741	0.756333
	percentage		0.00396651	0.0409872	0.362274	0.72587	0.872631	0.988982	0.986338	1.01807
			0.00396651	0.0224769	0.253856	0.764213	0.929484	0.930807	0.95725	0.973116
			0.00264434	0.0224769	0.261789	0.761569	0.93874	0.947995	0.995593	1.00881
	percentage(100%)		0.396651	4.09872	36.2274	72.587	87.2631	98.8982	98.6338	101.807
			0.396651	2.24769	25.3856	76.4213	92.9484	93.0807	95.725	97.3116
			0.264434	2.24769	26.1789	76.1569	93.874	94.7995	99.5593	100.881
	sd		0.0623276	0.872587	4.93452	1.74851	2.92276	2.44035	1.63365	1.93818
										0.0193818
	IC50			0.293979
	a			97.563
	b			2.85678
	c			0.3025
	d			-1.60838
	Standard deviation: 2.92408
	R^2: 0.99508
	Parameters:
		97.563
		2.85678
		0.3025
		-1.60838

## Sheet: Revertant Experiment 2
	143B-R 72h
	rMETase		1.6	0.8	0.4	0.2	0.1	0.05	0.025	0	blank
	raw data		0.179	0.226	0.376	0.492	0.584	0.6	0.51	0.481	0.142
			0.181	0.181	0.351	0.518	0.519	0.548	0.479	0.496
			0.171	0.198	0.382	0.482	0.497	0.506	0.514	0.477
	blank subtracted		0.037	0.084	0.234	0.35	0.442	0.458	0.368	0.339	0.142
			0.039	0.039	0.209	0.376	0.377	0.406	0.337	0.354
			0.029	0.056	0.24	0.34	0.355	0.364	0.372	0.335
	average		0.035	0.0596667	0.227667	0.355333	0.391333	0.409333	0.359	0.342667
	percentage		0.107977	0.245136	0.682879	1.0214	1.28988	1.33658	1.07393	0.9893
			0.113813	0.113813	0.609922	1.09728	1.10019	1.18482	0.983463	1.03307
			0.0846304	0.163424	0.700389	0.992218	1.03599	1.06226	1.0856	0.977626
	percentage(100%)		10.7977	24.5136	68.2879	102.14	128.988	133.658	107.393	98.93
			11.3813	11.3813	60.9922	109.728	110.019	118.482	98.3463	103.307
			8.46304	16.3424	70.0389	99.2218	103.599	106.226	108.56	97.7626
	sd		1.26084	5.41437	3.91771	4.42794	10.7788	11.2201	4.56473	2.38674
										0.0238674
	IC50			0.473058
	a			109.465
	b			3.9294
	c			0.42877
	d			9.58749
	Standard deviation: 8.64563
	R^2: 0.95788
	Parameters:
		109.465
		3.9294
		0.42877
		9.58749

## Sheet: Average Absorbance
parent 1			parent 2			revertant 1			revertant 2
rMETase	Absorbance		rMETase	Absorbance		rMETase	Absorbance		rMETase	Absorbance
0	0.778		0	0.77		0	0.437		0	0.339
0	0.724		0	0.736		0	0.33		0	0.354
0	0.745		0	0.763		0	0.395		0	0.335
0.025	0.73		0.025	0.746		0.025	0.449		0.025	0.368
0.025	0.672		0.025	0.724		0.025	0.417		0.025	0.337
0.025	0.77		0.025	0.753		0.025	0.469		0.025	0.372
0.05	0.717		0.05	0.748		0.05	0.427		0.05	0.458
0.05	0.738		0.05	0.704		0.05	0.477		0.05	0.406
0.05	0.737		0.05	0.717		0.05	0.395		0.05	0.364
0.1	0.656		0.1	0.66		0.1	0.455		0.1	0.442
0.1	0.663		0.1	0.703		0.1	0.431		0.1	0.377
0.1	0.692		0.1	0.71		0.1	0.462		0.1	0.355
0.2	0.592		0.2	0.549		0.2	0.425		0.2	0.35
0.2	0.523		0.2	0.578		0.2	0.463		0.2	0.376
0.2	0.572		0.2	0.576		0.2	0.452		0.2	0.34
0.4	0.24		0.4	0.274		0.4	0.239		0.4	0.234
0.4	0.205		0.4	0.192		0.4	0.238		0.4	0.209
0.4	0.178		0.4	0.198		0.4	0.274		0.4	0.24
0.8	0.023		0.8	0.031		0.8	0.081		0.8	0.084
0.8	0.008		0.8	0.017		0.8	0.068		0.8	0.039
0.8	0.019		0.8	0.017		0.8	0.078		0.8	0.056
1.6	0.005		1.6	0.003		1.6	0.046		1.6	0.037
1.6	0		1.6	0.003		1.6	0.039		1.6	0.039
1.6	0.005		1.6	0.002		1.6	0.039		1.6	0.029
Average Parent						Average Revertant
rMETase	Absorbance					rMETase	Absorbance
0	0.752667					0	0.365
0.025	0.7325					0.025	0.402
0.05	0.726833					0.05	0.421167
0.1	0.680667					0.1	0.420333
0.2	0.565					0.2	0.401
0.4	0.2145					0.4	0.239
0.8	0.0191667					0.8	0.0676667
1.6	0.003					1.6	0.0381667

## Sheet: Average IC50
parent 1				parent 2				parent average
x	y	sd		x	y	sd		x	y	sd
0	100	2.96744		0	100	1.93818		0	100	0
0.025	96.6622	5.37152		0.025	97.9727	1.63365		0.025	97.3174	0.655229
0.05	97.5523	1.29138		0.05	95.5928	2.44035		0.05	96.5725	0.97976
0.1	89.4971	2.08076		0.1	91.3618	2.92276		0.1	90.4295	0.932363
0.2	75.0779	3.87004		0.2	75.0551	1.74851		0.2	75.0665	0.0113956
0.4	27.7259	3.38872		0.4	29.264	4.93452		0.4	28.4949	0.769068
0.8	2.22519	0.846742		0.8	2.8647	0.872587		0.8	2.54494	0.319754
1.6	0.445038	0.314689		1.6	0.352578	0.0623276		1.6	0.398808	0.0462298
IC50	0.289			IC50	0.294			avg IC50	0.2915	0.0025
revertant 1				revertant 2				revertant average
x	y	sd		x	y	sd		x	y	sd
0.0125	100	11.3643		0.0125	100	2.38674		0	100	0
0.025	114.888	5.52922		0.025	104.767	4.56473		0.025	109.827	5.06078
0.05	111.79	8.71191		0.05	119.455	11.2201		0.05	115.623	3.83263
0.1	116.007	3.42725		0.1	114.202	10.7788		0.1	115.105	0.902283
0.2	115.318	4.12183		0.2	103.696	4.42794		0.2	109.507	5.81095
0.4	64.6299	4.32182		0.4	66.4397	3.91771		0.4	65.5348	0.904869
0.8	19.5353	1.43488		0.8	17.4125	5.41437		0.8	18.4739	1.06141
1.6	10.6713	0.851936		1.6	10.214	1.26084		1.6	10.4426	0.228626
IC50	0.44			IC50	0.473			avg IC50	0.4565	0.0165
